# Supplementary material for: Pupillary Pain Index Predicts Postoperative Pain but Not the Effect of Peripheral Regional Anaesthesia in Patients Undergoing Total Hip or Total Knee Arthroplasty: An Observational Study
Source: Medicina (Kaunas). 2023 Apr 23;59(5):826. doi: 10.3390/medicina59050826 (PMC10222659; doi:10.3390/medicina59050826)
Supplement: Supplementary file 1 [file medicina-59-00826-s001.zip]

Archive with 1 entries (1 files):
- medicina-2229233-supplementary.pdf
